# Supplementary material for: Structural and Functional Insights into the Stealth Protein CpsY of Mycobacterium tuberculosis
Source: Biomolecules. 2023 Nov 3;13(11):1611. doi: 10.3390/biom13111611 (PMC10668966; doi:10.3390/biom13111611)
Supplement: Supplementary file 1 [file biomolecules-13-01611-s001.zip]

Archive with 1 entries (1 files):
- biomolecules-2692156-supplementary.pdf
